# Supplementary material for: The pivotal role of the Hes1/Piezo1 pathway in the pathophysiology of glucocorticoid-induced osteoporosis
Source: JCI Insight. 2024 Dec 6;9(23):e179963. doi: 10.1172/jci.insight.179963 (PMC11623955; doi:10.1172/jci.insight.179963)
Supplement: Supporting data values [file jciinsight-9-179963-s041.xlsx]

## Sheet: Fig.1B
	Dendrite length
Non GIOP	37.1
Non GIOP	41.1
Non GIOP	42.1
GIOP	13
GIOP	8.4
GIOP	6.3
GIOP	6.9

## Sheet: Fig.1D
	Empty lacunae
Non GIOP	11.3636
Non GIOP	7.6087
Non GIOP	13.2231
GIOP	53.3333
GIOP	69.8113
GIOP	77.0833
GIOP	52.2388

## Sheet: Fig.1F
	TUNEL positive cells
Non GIOP	4.31034
Non GIOP	4.09836
Non GIOP	6
GIOP	31.0345
GIOP	26.5625
GIOP	18.7879
GIOP	26.7081

## Sheet: Fig.1H
	Piezo1
Non GIOP	525.675
Non GIOP	407.135
Non GIOP	313.403
GIOP	125.626
GIOP	85.7285
GIOP	158.792
GIOP	132.867

## Sheet: Fig. 1J
Condition	Piezo1/β-Actin expression ratio
Non-GIOP	1.13
Non-GIOP	0.89
Non-GIOP	0.98
GIOP	0.03
GIOP	0.06
GIOP	0.1

## Sheet: Fig.2C
	BV/TV	Ct.Th	Tb.N
Vehicle	36.266	0.167	5.3944
Vehicle	38.096	0.182	5.0918
Vehicle	35.5	0.182	5.0021
Vehicle	32.885	0.189	4.232
Vehicle	35.466	0.171	4.948
Vehicle	34.389	0.169	5.1548
Vehicle	38.888	0.173	5.3615
Vehicle	34.418	0.174	5.0402
Vehicle	37.423	0.172	5.3096
DEX	26.073	0.155	4.1425
DEX	30.68	0.154	4.7276
DEX	32.509	0.153	4.8757
DEX	25.373	0.142	4.6052
DEX	32.032	0.169	4.7543
DEX	24.4	0.143	4.29
DEX	22.729	0.157	3.8772
DEX	22.302	0.146	3.743
DEX	26.682	0.144	4.4669
DEX	26.693	0.151	4.6024
DEX_Yoda1	39.131	0.169	6.0201
DEX_Yoda1	40.348	0.175	5.906
DEX_Yoda1	37.516	0.169	5.3819
DEX_Yoda1	32.286	0.16	5.2427
DEX_Yoda1	39.074	0.166	5.9003
DEX_Yoda1	35.625	0.19	5.6282
DEX_Yoda1	32.014	0.169	5.0224
DEX_Yoda1	38.292	0.184	5.9665
DEX_Yoda1	32.748	0.17	5.2332

## Sheet: Fig. 2D
	Maximum_Load	Stiffness	Energy absorption
Vehicle	16.75	45.393	15.5128
Vehicle	13.63	31.9204	15.2393
Vehicle	14.47	43.194	16.757
Vehicle	15.17	36.2053	13.1797
Vehicle	11.74	33.8329	10.2745
Vehicle	12.1	25.69	12.8648
DEX	13.5	35.0649	9.79566
DEX	10.12	19.8821	7.8562
DEX	9.51	24.8953	9.13687
DEX	9.63	25.4762	6.36818
DEX	8.1	26.5574	6.08939
DEX	8.57	21.7513	5.43785
DEX	9.73	25.7407	6.18654
DEX	8.76	19.3805	9.89016
DEX	11.37	28.9313	7.61139
DEX	10.64	22.1206	6.8782
DEX_Yoda1	14.3	36.7609	17.7811
DEX_Yoda1	13.26	59.1964	9.96551
DEX_Yoda1	14.75	45.107	10.6916
DEX_Yoda1	12.41	34.2818	12.7722
DEX_Yoda1	12.24	31.875	14.5236
DEX_Yoda1	12.32	34.0331	11.5448
DEX_Yoda1	12.09	37.2	14.8789
DEX_Yoda1	9.71	22.1185	11.0203

## Sheet: Fig. 2F
	Ob.S/OS
Vehicle	24.9157
Vehicle	35.1274
Vehicle	30.014
Vehicle	27.7819
DEX	14.316
DEX	15.8651
DEX	12.7538
DEX	24.579
DEX_Yoda1	26.5879
DEX_Yoda1	32.5874
DEX_Yoda1	28.3953
DEX_Yoda1	37.4396

## Sheet: Fig. 2G
	OV/OS
Vehicle	2.3219
Vehicle	2.1884
Vehicle	2.2128
Vehicle	2.0673
DEX	1.6061
DEX	1.6482
DEX	1.6719
DEX	1.6117
DEX_Yoda1	1.9923
DEX_Yoda1	2.3187
DEX_Yoda1	2.2748
DEX_Yoda1	1.908

## Sheet: Fig. 2I
	Ct.Wi
Vehicle	132.204
Vehicle	166.404
Vehicle	164.768
Vehicle	158.035
DEX	120.375
DEX	102.608
DEX	114.647
DEX	120.413
DEX_Yoda1	146.236
DEX_Yoda1	149.663
DEX_Yoda1	168.064
DEX_Yoda1	147.956

[truncated: 56 more sheets: Fig. 2J, Fig. 2L, Fig. 2M, Fig. 3B, Fig. 3D, Fig.3F, Fig.3H, Fig.3J, Fig.3L, Fig.3M, Fig.4C, Fig.4E, Fig.4F, Fig.4H, Fig.4J, Fig.5A, Fig.5B, Fig.5C, Fig.5D, Fig. 5H …]
